# Supplementary material for: Transmission and lesion progression of treponeme-associated hoof disease in captive elk (Cervus canadensis)
Source: PLoS One. 2023 Aug 10;18(8):e0289764. doi: 10.1371/journal.pone.0289764 (PMC10414667; doi:10.1371/journal.pone.0289764)
Supplement: S1 Fig — Serum mineral levels (μg/g) of captive study elk in control (blue) and treatment (yellow) groups were compared for A) selenium (Se), B) copper (Cu), and C) zinc (Zn) at 3 timepoints during the study: study initiation (dpi 0), monitoring period initiation (dpi 138), and the endpoint of each elk. Reference ranges (red) are based on values from cattle and deer [21, 37]. Statistical differences are indicated with *. (ZIP) [file pone.0289764.s001.zip]

Archive with 3 entries (3 files):
- S1C_Fig.tif
- S1A_Fig.tif
- S1B_Fig.tif
